# Supplementary material for: Gender-Specific Efficacy Revealed by Head-to-Head Comparison of Pasireotide and Octreotide in a Representative In Vivo Model of Nonfunctioning Pituitary Tumors
Source: Cancers (Basel). 2021 Jun 21;13(12):3097. doi: 10.3390/cancers13123097 (PMC8235746; doi:10.3390/cancers13123097)
Supplement: Supplementary file 1 [file cancers-13-03097-s001.zip]

Archive with 1 entries (1 files):
- cancers-1245150-supplementary.pdf
